# Supplementary material for: Antibacterial and Photocatalytic Coatings Based on Cu-Doped ZnO Nanoparticles into Microcellulose Matrix
Source: Materials (Basel). 2022 Oct 31;15(21):7656. doi: 10.3390/ma15217656 (PMC9655606; doi:10.3390/ma15217656)
Supplement: Supplementary file 1 [file materials-15-07656-s001.zip]

Archive with 1 entries (1 files):
- materials-1922433-supplementary.pdf
